# Supplementary material for: Diverse effects of coexpression of human SOD1 variants on motor neuron disease
Source: Hum Mol Genet. 2025 Jun 1;34(16):1380–91. doi: 10.1093/hmg/ddaf088 (PMC12361113; doi:10.1093/hmg/ddaf088)
Supplement: Supplementary_Table_S1_ddaf088 [file supplementary_table_s1_ddaf088.xlsx]

## Sheet: Table S1
genotype	age or disease stage	mean ± SD	statistical significance (vs. Non-Tg)	statistical significance (vs. disease stage-matched G85R)	statistical significance (G85R/D90A vs. G85R/WT)
Non-Tg	240 days	11.4 ± 0.32	control	N.A.	N.A.
D90A	340 days	10.9 ± 0.21	no difference	N.A.	N.A.
WTSOD1	240 days	10.8 ± 0.32	no difference	N.A.	N.A.
G85R	presymptomatic	10.9 ± 0.44	no difference	control	N.A.
G85R/D90A	presymptomatic	11.3 ± 0.99	no difference	no difference	no difference
G85R/WT	presymptomatic	10.7 ± 0.48	no difference	no difference	no difference
G85R	symptomatic	6.1 ± 0.50	**P<0.01	control	N.A.
G85R/D90A	symptomatic	4.3 ± 0.42	**P<0.01	P<0.01	no difference
G85R/WT	symptomatic	4.4 ± 0.30	**P<0.01	P<0.01	no difference
G85R	terminal	4.3 ± 0.60	**P<0.01	control	N.A.
G85R/D90A	terminal	2.0 ± 0.23	**P<0.01	P<0.01
G85R/WT	terminal	1.5 ± 0.17	**P<0.01	P<0.01	##P<0.01 (lower than G85R/D90A)
Supplementary Table S1. Number of α-motor neurons in single and combined Tg mice
The table presents results of analysis of α-motor neurons and statistical analysis of differences also shown in Fig. 1 D.
