# Supplementary material for: Diverse effects of coexpression of human SOD1 variants on motor neuron disease
Source: Hum Mol Genet. 2025 Jun 1;34(16):1380–91. doi: 10.1093/hmg/ddaf088 (PMC12361113; doi:10.1093/hmg/ddaf088)
Supplement: Supplementary_Table_S2_ddaf088 [file supplementary_table_s2_ddaf088.xlsx]

## Sheet: Table S2
genotype	age or disease stage	mean ± SD	statistical significance (vs. disease stage-matched G85R)	statistical significance (G85R/D90A vs. G85R/WT)
Non-Tg	240 days	not detected	N.A.	N.A.
D90A	340 days	not detected	N.A.	N.A.
WTSOD1	240 days	not detected	N.A.	N.A.
G85R	presymptomatic	not detected	control	N.A.
G85R/D90A	presymptomatic	not detected	no difference
G85R/WT	presymptomatic	0.026 ± 0.007	**P<0.01	##P<0.01 (higher than G85R/D90A)
G85R	symptomatic	0.084 ± 0.018	control	N.A.
G85R/D90A	symptomatic	0.217 ± 0.028	**P<0.01
G85R/WT	symptomatic	0.298 ± 0.070	**P<0.01	#P<0.05 (higher than G85R/D90A)
G85R	terminal	0.157 ± 0.032	control	N.A.
G85R/D90A	terminal	0.464 ± 0.091	**P<0.01	no difference
G85R/WT	terminal	0.551 ± 0.070	**P<0.01	no difference
Supplementary Table S2. Insoluble hSOD1G85R protein in spinal cords of single and combined Tg mice
The table shows results of analysis of insoluble hSOD1G85R protein and statistical analysis of differences also shown in Fig. 2 B.
