# Supplementary material for: Diverse effects of coexpression of human SOD1 variants on motor neuron disease
Source: Hum Mol Genet. 2025 Jun 1;34(16):1380–91. doi: 10.1093/hmg/ddaf088 (PMC12361113; doi:10.1093/hmg/ddaf088)
Supplement: Supplementary_Table_S3_ddaf088 [file supplementary_table_s3_ddaf088.xlsx]

## Sheet: Table S3
genotype	age or disease stage	mean ± SD
Non-Tg	240 days	not detected
D90A	340 days	not detected
WTSOD1	240 days	not detected
G85R	presymptomatic	not detected
G85R/D90A	presymptomatic	not detected
G85R/WT	presymptomatic	0.043 ± 0.006
G85R	symptomatic	not detected
G85R/D90A	symptomatic	not detected
G85R/WT	symptomatic	0.295 ± 0.072
G85R	terminal	not detected
G85R/D90A	terminal	not detected
G85R/WT	terminal	0.501 ± 0.068
Supplementary Table S3. Insoluble hSOD1WT protein in spinal cords of single and combined Tg mice
The table presents results of analysis of insoluble hSOD1WT protein also shown in Fig. 2 C.
