# Supplementary material for: Diverse effects of coexpression of human SOD1 variants on motor neuron disease
Source: Hum Mol Genet. 2025 Jun 1;34(16):1380–91. doi: 10.1093/hmg/ddaf088 (PMC12361113; doi:10.1093/hmg/ddaf088)
Supplement: Supplementary_Table_S4_ddaf088 [file supplementary_table_s4_ddaf088.xlsx]

## Sheet: Table S4
genotype	age or disease stage	mean ± SD	statistical significance (vs. disease stage-matched G85R)	statistical significance (G85R/D90A vs. G85R/WT)
Non-Tg	240 days	not detected	N.A.	N.A.
D90A	340 days	not detected	N.A.	N.A.
WTSOD1	240 days	not detected	N.A.	N.A.
G85R	presymptomatic	not detected	control	N.A.
G85R/D90A	presymptomatic	not detected	no difference
G85R/WT	presymptomatic	0.369 ± 0.070	**P<0.01	##P<0.01 (higher than G85R/D90A)
G85R	symptomatic	0.550 ± 0.049	control	N.A.
G85R/D90A	symptomatic	1.029 ± 0.197	**P<0.01
G85R/WT	symptomatic	2.393 ± 0.163	**P<0.01	##P<0.01 (higher than G85R/D90A)
G85R	terminal	1.082 ± 0.090	control	N.A.
G85R/D90A	terminal	2.667 ± 0.191	**P<0.01
G85R/WT	terminal	4.234 ± 0.690	**P<0.01	##P<0.01 (higher than G85R/D90A)
Supplementary Table S4. Analysis of strain A aggregates in spinal cords of single and combined Tg mice
The table presents results of analysis of strain A aggregates and statistical analysis of differences also shown in Fig. 3 B. Amounts of aggregates were analyzed by BEM using the aa 57-72 antibody.
